# Supplementary material for: Characterization of the Soil Bacterial Community from Selected Boxwood Gardens across the United States
Source: Microorganisms. 2022 Jul 26;10(8):1514. doi: 10.3390/microorganisms10081514 (PMC9330173; doi:10.3390/microorganisms10081514)
Supplement: Supplementary file 1 [file microorganisms-10-01514-s001.zip]

Archive with 1 entries (1 files):
- microorganisms-1770539-supplementary.pdf
